# Supplementary material for: Tanshinone IIA delays liver aging by modulating oxidative stress
Source: Front Pharmacol. 2024 Oct 2;15:1434024. doi: 10.3389/fphar.2024.1434024 (PMC11480062; doi:10.3389/fphar.2024.1434024)
Supplement: Supplementary file 7 [file Table1.XLSX]

## Sheet: Sheet1
premier	Forward	Reverse
Cyp1a1	GACCCTTACAAGTATTTGGTCGT	GGTATCCAGAGCCAGTAACCT
Cyp1a2	AGTACATCTCCTTAGCCCCAG	GGTCCGGGTGGATTCTTCAG
Cyp1b1	CACCAGCCTTAGTGCAGACAG	GAGGACCACGGTTTCCGTTG
Cyp2e1	CGTTGCCTTGCTTGTCTGGA	AAGAAAGGAATTGGGAAAGGTCC
Hif1a	ACCTTCATCGGAAACTCCAAAG	ACTGTTAGGCTCAGGTGAACT
Nox1	GGTTGGGGCTGAACATTTTTC	TCGACACACAGGAATCAGGAT
Nox4	GAAGGGGTTAAACACCTCTGC	ATGCTCTGCTTAAACACAATCCT
Sod2	CAGACCTGCCTTACGACTATGG	CTCGGTGGCGTTGAGATTGTT
Cat	AGCGACCAGATGAAGCAGTG	TCCGCTCTCTGTCAAAGTGTG
Ahr	AGCCGGTGCAGAAAACAGTAA	AGGCGGTCTAACTCTGTGTTC
